# Supplementary material for: PIF4 and ELF3 Act Independently in Arabidopsis thaliana Thermoresponsive Flowering
Source: PLoS One. 2016 Aug 26;11(8):e0161791. doi: 10.1371/journal.pone.0161791 (PMC5001698; doi:10.1371/journal.pone.0161791)
Supplement: S1 Table — (XLSX) [file pone.0161791.s005.xlsx]

## Sheet: Sheet1
Group	Estimate	Std. Error	t value	Pr(>|t|)
Col model
Col, 22d (Intercept)	6.93	0.29	24.14	2.04e-97
elf3	5.81	0.36	16.29	7.97e-52
Col_0R	5.59	0.35	15.75	5.67e-49
Col_16R	6.24	0.35	17.58	7.76e-59
Col_20R	3.51	0.41	8.63	3.18e-17
Col_23R	4.8	0.37	13.14	6.86e-36
Col_7R	3.22	0.41	7.86	1.2e-14
Col_9R	3.85	0.39	9.82	1.37e-21
27 degree treatment	2.78	0.38	7.28	7.91e-13
Experiment 2	0.61	0.12	5.01	6.74e-07	adjusted:
27d : elf3	-2.93	0.47	-6.2	9.01e-10	1.2614e-08
27d : Col_0R	-2.63	0.48	-5.53	4.32e-08	6.048e-07
27d : Col_7R	-2.63	0.47	-5.59	3.14e-08	4.396e-07
27d : Col_9R	-0.79	0.55	-1.42	0.16	1
27d : Col_16R	-2.02	0.48	-4.19	3.05e-05	0.000427
27d : Col_20R	-1.49	0.54	-2.74	0.0062	0.0868
27d : Col_23R	-2.44	0.52	-4.72	2.79e-06	3.906e-05
Ws model
Ws 22degrees (Intercept)	5.99	0.31	19.64	5.76e-70
elf3	9.27	0.37	24.75	4.56e-100
Ws_0R	6.48	0.41	15.71	1.81e-48
Ws_7R	5.57	0.39	14.3	2.52e-41
Ws_9R	-0.31	0.52	-0.59	0.55
Ws_16R	3.93	0.43	9.17	4.34e-19
Ws_20R	4.83	0.38	12.64	2.06e-33
Ws_23R	6.97	0.4	17.52	3.78e-58
27 degree treatment	3.27	0.41	7.9	9.26e-15
Experiment 2	0.46	0.14	3.37	0.00079	adjusted:
27d : elf3	-4.38	0.51	-8.67	2.55e-17	3.57e-16
27d : Ws_0R	-3.56	0.55	-6.51	1.39e-10	1.946e-09
27d : Ws_7R	-3.4	0.52	-6.53	1.2e-10	1.68e-09
27d : Ws_9R	0.23	0.67	0.35	0.73	1
27d : Ws_16R	-1.5	0.6	-2.51	0.012	0.168
27d : Ws_20R	-3	0.52	-5.78	1.06e-08	1.484e-07
27d : Ws_23R	-2.52	0.53	-4.74	2.54e-06	3.556e-05
