# Supplementary material for: PIF4 and ELF3 Act Independently in Arabidopsis thaliana Thermoresponsive Flowering
Source: PLoS One. 2016 Aug 26;11(8):e0161791. doi: 10.1371/journal.pone.0161791 (PMC5001698; doi:10.1371/journal.pone.0161791)
Supplement: S2 Table — (XLSX) [file pone.0161791.s006.xlsx]

## Sheet: Sheet1
Variable	Estimate	Std. Error	t value	Pr(>|t|)
Col model, PL:LL
Col, 22º (Intercept)	0.47	0.01	58.2	7.72e-274
27º treatment	0.24	0.01	22.86	2.66e-87
Col_0R	0.01	0.01	0.68	0.49
Col_16R	0	0.01	-0.19	0.85
Col_20R	0	0.01	0.32	0.75
Col_23R	0.01	0.01	0.6	0.55
Col_7R	0	0.01	-0.11	0.91
Col_9R	0.01	0.01	0.52	0.6
elf3	0	0.01	-0.2	0.84
Experiment 2	-0.02	0.01	-3.73	0.0002
Experiment 3	-0.08	0.01	-11.95	3.86e-30	adjusted:
27d : Col_0R	0.05	0.02	2.92	0.0037	0.0518	.
27d : Col_16R	0.06	0.02	2.99	0.0029	0.0406	*
27d : Col_20R	0.04	0.02	2.74	0.0064	0.0896	,
27d : Col_23R	0.02	0.02	1.17	0.24	1
27d : Col_7R	0.05	0.02	2.95	0.0033	0.0462	*
27d : Col_9R	0.06	0.02	3.61	0.00033	0.00462	**
27d : elf3	0.08	0.02	5.11	4.17e-07	5.838e-06	**
Ws model, PL:LL
Ws 22º (Intercept)	0.47	0.01	54.96	3.68e-258
27º treatment	0.21	0.01	18.82	1.97e-64
elf3	-0.02	0.01	-1.68	0.093
Ws_0R	-0.01	0.01	-0.97	0.33
Ws_7R	-0.06	0.01	-5.21	2.45e-07
Ws_9R	-0.01	0.01	-0.88	0.38
Ws_16R	-0.01	0.01	-1.1	0.27
Ws_20R	0.02	0.01	1.46	0.14
Ws_23R	0.01	0.01	0.6	0.55
Experiment 2	-0.04	0.01	-5.88	6.35e-09
Experiment 3	-0.08	0	-16.48	6.09e-52	adjusted:
27d : elf3	0.1	0.02	6.28	5.83e-10	8.162e-09	**
27d : Ws_0R	0.04	0.02	2.79	0.0053	0.0742	.
27d : Ws_7R	0.09	0.02	5.6	3.12e-08	4.368e-07	**
27d : Ws_9R	-0.01	0.02	-0.37	0.71	1
27d : Ws_16R	0.05	0.01	3.29	0.001	0.014	*
27d : Ws_20R	0.09	0.02	5.31	1.47e-07	2.058e-06	**
27d : Ws_23R	0.06	0.02	3.72	0.00022	0.00308	**
Col model, RLN at flowering
Col 22º (Intercept)	14.31	0.22	63.71	3.08e-297
27º treatment	-3.08	0.3	-10.33	2.08e-23
Col_0R	-3.6	0.32	-11.25	3.88e-27
Col_16R	-5.83	0.39	-14.82	1.52e-43
Col_20R	-4.31	0.31	-14	1.6e-39
Col_23R	-5.26	0.34	-15.52	4.78e-47
Col_7R	-3.2	0.34	-9.45	4.89e-20
Col_9R	-4.64	0.35	-13.39	1.24e-36
elf3	-5.57	0.29	-18.94	3.85e-65
Experiment 2	-1.66	0.14	-11.71	4.36e-29
Experiment 3	-2.26	0.17	-12.94	1.47e-34	adjusted:
27d : Col_0R	2.32	0.45	5.2	2.62e-07	3.668e-06	**
27d : Col_16R	2.95	0.56	5.29	1.61e-07	2.254e-06	**
27d : Col_20R	2.53	0.45	5.57	3.66e-08	5.124e-07	**
27d : Col_23R	2.65	0.48	5.56	3.76e-08	5.264e-07	**
27d : Col_7R	1.68	0.48	3.51	0.00047	0.00658	**
27d : Col_9R	2.73	0.48	5.67	2.08e-08	2.912e-07	**
27d : elf3	2.79	0.42	6.63	6.58e-11	9.212e-10	**
Ws model, RLN at flowering
Ws 22º (Intercept)	6.87	0.18	38.09	5.77e-174
27d treatment	0.4	0.23	1.73	0.083
elf3	-1.23	0.23	-5.29	1.63e-07
Ws_0R	-0.98	0.23	-4.17	3.37e-05
Ws_7R	-1.35	0.25	-5.36	1.14e-07
Ws_9R	1.1	0.29	3.81	0.00015
Ws_16R	-0.24	0.23	-1.05	0.29
Ws_20R	2.19	0.26	8.46	1.47e-16
Ws_23R	-1.72	0.24	-7.27	9.57e-13
Experiment 2	-0.38	0.13	-2.89	0.0039
Experiment 3	-1.4	0.1	-13.7	4.32e-38	adjusted
27d : elf3	0.43	0.33	1.31	0.19	1
27d : Ws_0R	0.33	0.33	1	0.32	1
27d : Ws_7R	0.12	0.34	0.34	0.74	1
27d : Ws_9R	-0.33	0.4	-0.82	0.41	1
27d : Ws_16R	0.41	0.32	1.3	0.2	1
27d : Ws_20R	-1.97	0.35	-5.6	3.09e-08	4.326e-07	**
27d : Ws_23R	0.22	0.34	0.65	0.52	1
