# Supplementary material for: PIF4 and ELF3 Act Independently in Arabidopsis thaliana Thermoresponsive Flowering
Source: PLoS One. 2016 Aug 26;11(8):e0161791. doi: 10.1371/journal.pone.0161791 (PMC5001698; doi:10.1371/journal.pone.0161791)
Supplement: S3 Table — (XLSX) [file pone.0161791.s007.xlsx]

## Sheet: Sheet1
Variable	Estimate	Std. Error	t value	Pr(>|t|)
RLN at flowering
Col 22º (Intercept)	18.17	0.5	36.66	1.21e-58
elf3	-9.33	0.7	-13.32	1.25e-23
pif4	-0.17	0.7	-0.24	0.813
27_14d	-6.17	0.7	-8.8	5.21e-14
27_1d	-6.17	0.7	-8.8	5.21e-14	adjusted:
elf3:27_14d	5.24	1	5.23	9.73e-07	3.892e-06
pif4:27d_14d	1.92	0.99	1.93	0.056	0.224
elf3:27_1d	4.17	0.99	4.2	5.83e-05	0.0002332
pif4:27d_1d	1.35	1	1.35	0.182	0.728
25 DAY PL:LL
Col 22º (Intercept)	0.48	0.01	46.17	7.79e-68
elf3	-0.02	0.01	-1.43	0.16
pif4	-0.08	0.01	-5.52	2.82e-07
27_14d	0.17	0.01	11.26	2.62e-19
27_1d	0.21	0.01	14.26	1.53e-25	adjusted:
elf3:27_14d	0.06	0.02	3	0.0034	0.0136
pif4:27d_14d	-0.1	0.02	-4.76	6.67e-06	2.668e-05
elf3:27_1d	0.08	0.02	4.08	9.29e-05	0.0003716
pif4:27d_1d	-0.13	0.02	-6.3	8.69e-09	3.476e-08
