# Supplementary material for: PIF4 and ELF3 Act Independently in Arabidopsis thaliana Thermoresponsive Flowering
Source: PLoS One. 2016 Aug 26;11(8):e0161791. doi: 10.1371/journal.pone.0161791 (PMC5001698; doi:10.1371/journal.pone.0161791)
Supplement: S4 Table — (XLSX) [file pone.0161791.s008.xlsx]

## Sheet: Sheet1
Variable	Estimate	Std. Error	t value	Pr(>|t|)
Col 22º (Intercept)	0.46	0.01	35.74	6.57e-45
27º	0.23	0.02	12.71	2.09e-19
fca T-DNA	0.01	0.02	0.3	0.77
fca-9	-0.03	0.02	-1.68	0.098	adjust:
27 : fca T-DNA	-0.03	0.03	-1.36	0.18	0.36
27 : fca-9	-0.02	0.03	-0.82	0.41	0.82
