# Supplementary material for: PIF4 and ELF3 Act Independently in Arabidopsis thaliana Thermoresponsive Flowering
Source: PLoS One. 2016 Aug 26;11(8):e0161791. doi: 10.1371/journal.pone.0161791 (PMC5001698; doi:10.1371/journal.pone.0161791)
Supplement: S5 Table — (XLSX) [file pone.0161791.s009.xlsx]

## Sheet: Sheet1
Variable	Estimate	Std. Error	t value	Pr(>|t|)
Ws 16º (Intercept)	12.35	0.23	52.58	1.97e-45
22º	-3.07	0.35	-8.77	1.09e-11
elf3-4	-6.35	0.37	-17.39	7.52e-23	(no adjustment, only testing one interaction term)
22 : elf3-4	2.79	0.53	5.23	3.37e-06
