# Supplementary material for: PIF4 and ELF3 Act Independently in Arabidopsis thaliana Thermoresponsive Flowering
Source: PLoS One. 2016 Aug 26;11(8):e0161791. doi: 10.1371/journal.pone.0161791 (PMC5001698; doi:10.1371/journal.pone.0161791)
Supplement: S6 Table — (XLSX) [file pone.0161791.s010.xlsx]

## Sheet: Sheet1
Variable	Estimate	Std. Error	t value	Pr(>|t|)
RLN at FLOWERING
Col 22º (Intercept)	13.375	0.304506	43.9236	3.79131e-71
pif4-2	2.29167	0.437755	5.23504	8.08569e-07
elf3-200	-5.81944	0.418504	-13.9054	6.73545e-26
elf3-200 pif4-2	-4.70833	0.437755	-10.7556	7.97748e-19
27 (in Col)	-3.6875	0.430637	-8.5629	7.91111e-14	adjust
pif4-2:27	-1.37917	0.619079	-2.22777	0.0279497	0.0838492
elf3-200:27	3.02083	0.657808	4.59227	1.1821e-05	3.54631e-05
elf3-200 pif4-2:27	2.94391	0.631249	4.66363	8.86543e-06	2.65963e-05
25 DAY PL:LL
Col 22º (Intercept)	0.462049	0.00823998	56.074	4.37356e-80
pif4-2	-0.0711529	0.0118457	-6.00663	2.75969e-08
elf3-200	0.0428465	0.0116531	3.67683	0.00037413
elf3-200 pif4-2	-0.0603888	0.012307	-4.90685	3.40064e-06
27 (in Col)	0.212492	0.0116531	18.2348	2.56574e-34	adjust
pif4-2:27	-0.111152	0.0167524	-6.63498	1.45392e-09	4.36177e-09
elf3-200:27	0.0383736	0.0180111	2.13056	0.0354607	0.106382
elf3-200 pif4-2:27	-0.0948071	0.0174048	-5.44719	3.39493e-07	1.01848e-06
