# Supplementary material for: PIF4 and ELF3 Act Independently in Arabidopsis thaliana Thermoresponsive Flowering
Source: PLoS One. 2016 Aug 26;11(8):e0161791. doi: 10.1371/journal.pone.0161791 (PMC5001698; doi:10.1371/journal.pone.0161791)
Supplement: S7 Table — (XLSX) [file pone.0161791.s011.xlsx]

## Sheet: Sheet1
Variable	Estimate	Std. Error	t value	Pr(>|t|)
Col 22º (Intercept)	14.28	0.41	34.74	1.93e-60
27º	-5.06	0.62	-8.15	7.03e-13
pif4	2.9	0.67	4.35	3.07e-05
pif5	2.35	0.6	3.92	0.00016
pif4pif5	1.85	0.6	3.08	0.0026	adjust:
27 : pif4	0.55	0.96	0.57	0.57	1
27 : pif5	0.09	0.87	0.1	0.92	1
27 : pif4pif5	1.27	0.91	1.4	0.17	0.51
