# Supplementary material for: PIF4 and ELF3 Act Independently in Arabidopsis thaliana Thermoresponsive Flowering
Source: PLoS One. 2016 Aug 26;11(8):e0161791. doi: 10.1371/journal.pone.0161791 (PMC5001698; doi:10.1371/journal.pone.0161791)
Supplement: S8 Table — (XLSX) [file pone.0161791.s012.xlsx]

## Sheet: Sheet1
Variable	Estimate	Std. Error	t value	Pr(>|t|)
Col 22º (Intercept)	0.422629	0.00767761	55.0469	2.05526e-82
27º	0.201693	0.0114246	17.6542	5.19265e-34
pif4	-0.0392048	0.0119353	-3.28477	0.00136605
pif5	-0.00702044	0.0108578	-0.646581	0.519238
pif4pif5	-0.0517122	0.0107059	-4.83025	4.39862e-06	adjust:
27 : pif4	-0.121186	0.0172492	-7.02558	1.81423e-10	5.44269e-10
27 : pif5	0.00489609	0.0157611	0.310643	0.756655	1
27 : pif4pif5	-0.130696	0.0164225	-7.95836	1.62254e-12	4.86762e-12
