# Supplementary material for: PIF4 and ELF3 Act Independently in Arabidopsis thaliana Thermoresponsive Flowering
Source: PLoS One. 2016 Aug 26;11(8):e0161791. doi: 10.1371/journal.pone.0161791 (PMC5001698; doi:10.1371/journal.pone.0161791)
Supplement: S9 Table — (XLSX) [file pone.0161791.s013.xlsx]

## Sheet: Sheet1
Variable	Estimate	Std. Error	t value	Pr(>|t|)
log(RLN at flowering)
Col (Intercept)	2.59	0.06	42.71	7.96e-75
elf3-200	-0.72	0.08	-9.13	1.86e-15
spy-3	-0.38	0.08	-4.76	5.5e-06
gi-2	1.22	0.08	15.64	7.9e-31
co	1.1	0.08	14.03	3.78e-27
soc1	0.73	0.08	9.32	6.87e-16
27deg	-0.47	0.08	-5.94	2.87e-08	adjust:
27deg:elf3-200	0.28	0.11	2.62	0.0099	0.0495
27deg:spy-3	0.05	0.11	0.5	0.62	1
27deg:gi-2	0.32	0.11	2.97	0.0036	0.018
27deg:co	0.09	0.11	0.82	0.41	1
27deg:soc1	0.07	0.11	0.68	0.5	1
25 DAY PL:LL
Col (Intercept)	0.47	0.01	44.67	4.76e-77
elf3-200	0.01	0.01	0.84	0.4
spy-3	0	0.01	-0.11	0.91
gi-2	0.03	0.01	2.2	0.03
co	-0.01	0.01	-0.83	0.41
soc1	0	0.01	-0.01	0.99
27deg	0.21	0.01	15.48	1.76e-30
27deg:elf3-200	0.04	0.02	2.34	0.021	0.105
27deg:spy-3	-0.01	0.02	-0.28	0.78	1
27deg:gi-2	0.04	0.02	1.91	0.059	0.295
27deg:co	0.02	0.02	0.92	0.36	1
27deg:soc1	0	0.02	-0.06	0.95	1
