# Supplementary material for: PIF4 and ELF3 Act Independently in Arabidopsis thaliana Thermoresponsive Flowering
Source: PLoS One. 2016 Aug 26;11(8):e0161791. doi: 10.1371/journal.pone.0161791 (PMC5001698; doi:10.1371/journal.pone.0161791)
Supplement: S10 Table — (XLSX) [file pone.0161791.s014.xlsx]

## Sheet: Sheet1
Target	Sequence
soc1 T-DNA	AAGGATGAGGTTTCAAGCGTC
soc1 T-DNA	TGGCGAATTCATAAAGTTTGC
pif4-2 T-DNA	ACCTCCTCAAGTCATGGTTAAGCCTAAGCC
pif4-2 T-DNA	TCCAAACGAGAACCGTCGGT
LBb1.3 T-DNA	ATTTTGCCGATTTCGGAAC
PIF4 expression	GCCTAAGGCCTGTCCTGA
PIF4 expression	GACATCGAGATCGTTCTGTG
gi-2 CAPS	TTTGATACAGCGGTGACATCCGC
gi-2 CAPS	ACTTGGGTGTGAAAGGCACCGTATTGT
GI expression	TGAATCTTCCAGGGAACTAACC
GI expression	AAAGTAGGCGTGAAGCTAAT
CO expression	TGCAGCGTACCACAGAC
CO expression	ATGAAATGTATGCGTTATGGTTAAT
UBC21 expression	GACCAAGATATTCCATCCTA
UBC21 expression	GTTAAGAGGACTGTCCG
co T-DNA	CTCCTGCAGGTCAGAATGAAGGAACAATCC
co T-DNA	GGACTAGTCATGTTGAAACAAGAGAGTAACG
fca T-DNA	AAGTGGAGGCTGTCAGACATG
fca T-DNA	TTCATCCCGCATGAGATAGAC
T-DNA primer (co-101)	TAGCATCTGAATTTCATAACCAATCTCGATACAC
FT expression	TCCAAGTCCTAGCAACCC
FT expression	AAACAATATAAACACGACACGATG
