# Supplementary material for: PIF4 and ELF3 Act Independently in Arabidopsis thaliana Thermoresponsive Flowering
Source: PLoS One. 2016 Aug 26;11(8):e0161791. doi: 10.1371/journal.pone.0161791 (PMC5001698; doi:10.1371/journal.pone.0161791)
Supplement: S11 Table — (XLSX) [file pone.0161791.s015.xlsx]

## Sheet: Sheet1
mutant	reference / ABRC accession number
spy-3	Jacobsen and Olszewski 1993, The Plant Cell
pif4-2	CS66043, Huq and Quail 2002, EMBO J
gi-2	Redéi 1962, Genetics
co-101	Takada and Goto 2003, Plant Cell
soc1	SALK_138131C
fca-9	Chou and Yang 1999, Plant and Cell Physiology
pif5-3	CS66044
pif4-2 pif5-3	CS68096
elf3-200	Undurraga et al. 2012, PNAS
elf3-200 pif4-2	this study
elf3-4	Hicks et al. 1996, Science
